# Supplementary material for: Effect of Acid Mixtures on Surface Properties and Biaxial Flexural Strength of As-Sintered and Air-Abraded Zirconia
Source: Materials (Basel). 2021 May 1;14(9):2359. doi: 10.3390/ma14092359 (PMC8125152; doi:10.3390/ma14092359)
Supplement: Supplementary file 1 [file materials-14-02359-s001.zip]

Archive with 1 entries (1 files):
- materials-1122648-supplementary.pdf
